# Supplementary material for: Digital Microfluidics-Powered Real-Time Monitoring of Isothermal DNA Amplification of Cancer Biomarker
Source: Biosensors (Basel). 2022 Mar 28;12(4):201. doi: 10.3390/bios12040201 (PMC9028060; doi:10.3390/bios12040201)
Supplement: Supplementary file 1 [file biosensors-12-00201-s001.zip]

Archive with 3 entries (3 files):
- biosensors-1640800-supplementary.pdf
- Supplementary Video S1 (Demonstration of fluidic operations on the DMF chip).mp4
- Supplementary Video S2 (Example of a DMF-based LAMP procedure).mp4
